# Supplementary material for: A stromal lineage maintains crypt structure and villus homeostasis in the intestinal stem cell niche
Source: BMC Biol. 2023 Aug 8;21:169. doi: 10.1186/s12915-023-01667-2 (PMC10408166; doi:10.1186/s12915-023-01667-2)
Supplement: Supplementary file 2 — Additional file 2: The individual data values for Figs. 1-6 and S3, 4, 7, 8, 9, 10. [file 12915_2023_1667_MOESM2_ESM.xlsx]

## Sheet: Figure1
% of non-epithelial cells
Twist2	Prrx1	Nestin	αSMA
41.8367	33.3333	15.9091	28.1553
44.6429	40	13.125	20.8531
41.9118	23.9583	10.7692	25.3521
33.7079	25.8427	8	24.2188
31.8182	33.7662	7.28477	26.5823
34.6667	38.6364	15.5844	20

## Sheet: Figure2
Figure 2a
Intestine lengh (cm)
iDTRf/+	Twist2Cre; iDTRf/+	Prrx1Cre/+; iDTRf/+	NestinCre/+; iDTRf/+	αSMACre/+; iDTRf/+
50	23	43.6	51	33
45	26	47	46.5	32
49	24	41	43.5	35
44	28	49	48	35
Figure 2b
# of villi/view			Width of villus (μm)			Length of villus (μm)			# of crypts/view			% of Ki67+ cells/crypt			# of Goblet cells/villus			# of Paneth cells/crypt			# of GFP+cells/crypt
iDTRf/+	Twist2Cre; iDTRf/+		iDTRf/+	Twist2Cre; iDTRf/+		iDTRf/+	Twist2Cre; iDTRf/+		iDTRf/+	Twist2Cre; iDTRf/+		iDTRf/+	Twist2Cre; iDTRf/+		iDTRf/+	Twist2Cre; iDTRf/+		iDTRf/+	Twist2Cre; iDTRf/+		iDTRf/+	Twist2Cre; iDTRf/+
11	15		61.62	36.946		461.25	411.667		24	35		85.67	8.24		12.1111	14.444		2.3533	2.294		5.5	3.33333
13	16		61.542	34.008		496.5	392.307		26	29		62.06	3.33		15.3333	13.3571		2.7543	2.343		6.4	2.83333
12	17		58.825	37.3282		431.666	459.642		25	37		73.33	2.76		14.625	14		2.84544	2.2543		4.11765	3.44828
11	14		58.825	38.2902		418.125	432.4		25	36		88.87	8.5		14.7778	13.6153		2.6743	2.154		5	3.10345
11	18		58.6846	35.542		473.571	468.693		26	38		72.29	1.2		13.5714	15.3333		2.743	2.476		6.66667	4.66667
12	17								22	29											5.29412	2.6
									25	32											5.90909	3.07692

## Sheet: Figure3
Figure 3a	Twist2+ I-MSC Relative expression
Wnt1	0	0	0
Wnt2	64	206.643	497.309
Wnt2B	3040.3	12060.5	26745.3
Wnt3	0	7.26015	0
Wnt3A	481.036	336.159	1779.18
Wnt4	1917.49	1668.11	4173.38
Wnt5A	741.858	707.703	543.449
Wnt5B	131.873	276.666	3.26934
Wnt6	0	752.214	189.493
Wnt7A	0	0	0
Wnt7B	0	0	0
Wnt8A	0	0	0
Wnt8B	0	0	14.5808
Wnt9A	181.522	72.0537	923.52
Wnt9B	0	0	136.997
Wnt10A	140.07	159.676	1337.2
Wnt10B	131.873	0	0
Wnt11	107.262	208.225	453.199
Wnt16	31.7349	0	201.551
Figure 3b
Relative mRNA expression of Wlntless
Wls +/f	Twist2-Cre;Wls +/f
0.870043	0.719211
0.911406	0.657513
1.01622	0.789736
1.24486	0.67049
Figure 3d
# of villi/view			Width of villus (μm)			Length of villus (μm)			# of crypts/view			% of Ki67+ cells/crypt			# of Goblet cells/villus			# of Paneth cells/crypt			# of GFP+cells/crypt
Wls +/f	Twist2-Cre;Wls +/f		Wls +/f	Twist2-Cre;Wls +/f		Wls +/f	Twist2-Cre;Wls +/f		Wls +/f	Twist2-Cre;Wls +/f		Wls +/f	Twist2-Cre;Wls +/f		Wls +/f	Twist2-Cre;Wls +/f		Wls +/f	Twist2-Cre;Wls +/f		Wls +/f	Twist2-Cre;Wls +/f
9	5		63.7	58.2196		404.854	367.365		23	18		62.54	42.954		21.5	9.75		2.35714	2.91667		4.3	2.8
10	6		66.482	52.744		454.71	415.699		20	19		56.3	35.5		13.6667	9.33333		2.64286	2.86667		4.7	2.2
11	5		59.8	53.144		411.844	408.774		19	20		53.76	36.91		17.3333	7		2.78571	2.33333		3.4	1.5
12	4		70.694	60.82		437.43	378.396		25	22		47.5	32.278		18.6667	9		2.84615	2.91667		3.6	1.3
12	7		58.9888	63.94		442.848	351.771		23	17					20.3333	7.33333					5.5	1.1
															15	8.66667

## Sheet: Figure4
Figure4b
E16.5
Relative mRNA expression of Wlntless
Wlsf/f	Twist2-Cre; Wls+/f	Twist2-Cre；Wlsf/f
0.827693	0.746268	0.320177
1.11071	0.669931	0.539778
1.23235	0.603236	0.314992
0.975163	0.82578	0.439527
Figure4d
E16.5
# of villi/view			Width of villus (μm)			Length of villus (μm)			% of Ki67+ cells/crypt			# of Goblet cells/villus
Wlsf/f	Twist2-Cre；Wlsf/f		Wlsf/f	Twist2-Cre；Wlsf/f		Wlsf/f	Twist2-Cre；Wlsf/f		Wlsf/f	Twist2-Cre；Wlsf/f		Wlsf/f	Twist2-Cre；Wlsf/f
7.3	7.1		11.232	7.28		91.02	61.5		48.67	38.43		3.6	0.4
6.8	6.52		11.804	7.592		86.88	66.3		56.62	24.69		2.2	1.5
8.21	6.41		10.66	7.228		93.6	74.7		39.9	19.97		2.3	0.9
7.44	7.37		10.218	5.356		84.3	59.7		48.78	23.12		4.1	0.5
6.86	7.88		10.322	6.812		92.1	55.8		43.42	27.04		3.5	0.2
6.19	5.26		10.53	7.722		99	61.8		55.03	15.8		1.8	0.8
7.7	6.59		11.128	7.592		83.4	57.06		46.1	31.36		3.8	0.5
6.03	6.8		10.426	7.904		87	51.9					2.7	1.7
Figure4e
p12
Relative mRNA
expression of Wlntless
Twist2-Cre	Twist2-Cre；Wls+/f
1.09046	0.64976
1.10072	0.709223
1.03688	0.752343
0.833289	0.65612
Figure4g
P12
# of villi/view			Width of villus (μm)			Length of villus (μm)			% of Ki67+ cells/crypt			# of Goblet cells/villus			# of Paneth cells/crypt
Twist2-Cre	Twist2-Cre；Wls+/f		Twist2-Cre	Twist2-Cre；Wls+/f		Twist2-Cre	Twist2-Cre；Wls+/f		Twist2-Cre	Twist2-Cre；Wls+/f		Twist2-Cre	Twist2-Cre；Wls+/f		Twist2-Cre	Twist2-Cre；Wls+/f
7.6	8.1		26.78	19.24		234.9	167.6		51.32	21.36		6.5	2.6		1.2	0.2
8.1	6.26		24.882	17.212		187.8	168.3		50.65	18.92		4.7	3.3		1.1	0.1
6.64	6.38		29.12	21.606		189.9	140.9		57.03	17.64		5.5	2.8		2.1	0.3
6.33	7.55		21.918	20.54		175.8	178.2		46.88	22.9		5.8	1.9		1.8	0.4
7.92	6.49		27.56	16.354		182.1	174		52.59	16.87		6.1	3.6		1.3	0.3
7.25	7.81		25.74	20.02		158.7	156.3		43.96	20.08		3.8	2.7		1.4	0.25
7.04	6.92		22.1	18.538		204.3	147		41.06	24.44		7.4	2.9		1.5	0.35
												7.2	3.4		1.45	0.6

## Sheet: Figure5
Figure 5a
# of villi/view
	Wls+/f						Twist2-Cre；Wls+/f
4	8	9	7	10	7		6	8	7	6	6
7 days	10	11	9	9	10		10	9	8	9	10
Width of villus (μm)
	Wls+/f						Twist2-Cre；Wls+/f
4	60.04	58.142	54.772	53.54	67.84		65.204	62.5	55.5	58.324	61.028
7 days	63.18	68.77	57.174	69.68	65.91		63.628	59.14	57.18	53.16	61.392
Length of villus (μm)
	Wls+/f						Twist2-Cre；Wls+/f
4	296.139	317.688	346.86	342.5	324		226.3	230.403	193.128	153.161	244.536
7 days	394.155	434.04	367.962	402.5	414		271.65	356.5	335.571	386	324
# of crypts/view
	Wls+/f						Twist2-Cre；Wls+/f
4	10	9	11	10	12		9	8	8	7	9
7 days	20	21	22	23	21		18	19	18	17	20
Length of crypt (μm)
	Wls+/f						Twist2-Cre；Wls+/f
4	103.32	91.56	124.74	137.634			112.14	102.228	102.06	87.36
7 days	76.57	73.473	74.29	81.054			77.33	75.24	64.6	45.41
% of Ki67+ cells/crypt
	Wls+/f						Twist2-Cre；Wls+/f
4	68.103	84.483	75.39	64.407			44.94	55.629	63.756	57.645
7 days	60.98	57.24	53.33	47.67			38.9	33.15	40.88	37.53
# of Goblet cells/villus
	Wls+/f						Twist2-Cre；Wls+/f
4	13.25	18	12.3333	9	10.6667	14	5.5	7.66667	4.33333	5	5.66667	6.33333
7 days	15.5	16.3333	13.3333	13.3333	17.6667	18	9.25	7.66667	10.6667	7	9.33333	7.66667
# of Paneth cells/crypt
	Wls+/f						Twist2-Cre；Wls+/f
4	1.756	1.8465	2.3472	2.5732			2.044	1.655	1.7059	1.5032
7 days	2.3545	2.765	2.57	2.867			2.575	1.967	2.56	2.16
Figure 5b
# of villi/view				Width of villus (μm)			Length of villus (μm)			# of crypts/view			Length of crypt (μm)			% of Ki67+ cells/crypt			# of Goblet cells/villus
Wlsf/f	Acta2-Cre; Wlsf/f			Wlsf/f	Acta2-Cre; Wlsf/f		Wlsf/f	Acta2-Cre; Wlsf/f		Wlsf/f	Acta2-Cre; Wlsf/f		Wlsf/f	Acta2-Cre; Wlsf/f		Wlsf/f	Acta2-Cre; Wlsf/f		Wlsf/f	Acta2-Cre; Wlsf/f
11.2	10.4			55.6	56.4		297.5	222.5		10.3	7.1		77.76	68.16		42.3	28.3		12.3	7.2
11.4	10.5			65.2	62.4		330	205		9.1	6.6		85.44	77.44		41.9	25.6		11.4	6.3
12.5	9.53			62	63.2		270	187.5		8.7	7.4		102.08	69.76		35.8	22.5		13.8	8.8
10.5	11.12			63.6	65.6		315	182.5		11.5	5.2		92.16	57.28		41.2	26.7		11.9	7.1
11.8	10.89			68.4	67.6		317.5	177.5		11.4	7.3		93.12	70.4		39.6	23.7		12.2	6.6

## Sheet: Figure6
Figure 6b
	Twist2 Cre/+			Twist2-Cre;Wls +/f			Wls +/f IR 4 days			Twist2 Cre/+;Wls +/f IR 4 days
Crypt1	41.0696	44.6318	44.3235	1.07923	0.97942	0.946058	5.54044	5.57897	5.16941	1.1487	1.32869	1.46409
Figure 6c
	Wls+/f			Twist2-Cre			Wls+/f+Hach			Twist2-Cre;Wls+/f+Hach
IL6	0.891929	1.12117	1.00655	5.95871	2.40327	3.69353	0.588453	0.209497		0.474671	0.212421	0.111491
IL1beta	1.35035	0.775571	0.954839	12.9361	11.0298	6.55834	1.31342	1.34102	1.15135	3.39481	1.99077	1.94981
TNF	0.831236	1.08925	1.10445	4.12196	3.37136	3.51453	0.369419	0.310643	0.34468	0.764893	0.775571	0.802921
IL17A	0.970412	0.874585	1.17827	24.2515	15.455	12.996	0.106579	0.232615	0.32702	2.01391	3.11666	3.65533
IL22	1.50873	0.656711	1.00928	55.844	61.1097	46.3125	0.903333	1.24257	1.7211	0.108317	-	0.12616
Figure 6d
# of villi/view					Width of villus (μm)					Length of villus (μm)						# of crypts/view					Length of crypt (μm)
Wls +/f	Twist2 Cre/+; Wls +/f	Wls +/f +AT	Twist2 Cre/+; Wls +/f +AT		Wls +/f	Twist2 Cre/+; Wls +/f	Wls +/f +AT	Twist2 Cre/+; Wls +/f +AT		Wls +/f	Twist2 Cre/+; Wls +/f	Wls +/f +AT	Twist2 Cre/+; Wls +/f +AT			Wls +/f	Twist2 Cre/+; Wls +/f	Wls +/f +AT	Twist2 Cre/+; Wls +/f +AT		Wls +/f	Twist2 Cre/+; Wls +/f	Wls +/f +AT	Twist2 Cre/+; Wls +/f +AT
12.8	8.79	10.78	11.55		69.2	66.8	81.2	77.2		206	132.75	256.5	206.25			10.3	5.4	10.5	10.4		88	65.28	103.36	90.88
11.65	9.67	12.46	12.76		74	71.6	85.6	74.4		198.25	106.75	245	240.25			9.2	6.6	9.2	11.5		85.12	59.84	96.32	99.52
12.33	8.46	12.77	11.61		72.8	73.6	75.6	86.4		223.75	101.5	231	247			8.7	4.3	10.8	9.5		77.12	61.76	98.56	97.92
11.45	10.45	11.47	11.22		65.6	75.2	90	81.6		181.75	95.5	217.25	211.75			9.6	6	11.2	8.7		94.72	69.76	87.68	87.04
12.18	7.55	12.01	12.45		78	70	80.4	78.8		234	117.25	234.75	251.25			9.5	6.7	8.9	10.1		72.64	58.24	104.32	95.04

## Sheet: SI Figure3
Figure S3a
CFU number
Prrx1 Cre/+;iDTR f/++PBS	Prrx1 Cre/+;iDTR f/++DT	Twist2 Cre/+;iDTR f/++PBS	Twist2 Cre/+;iDTR f/++DT	Nestin Cre/+;iDTR f/++PBS	Nestin Cre/+;iDTR f/++DT
126	54	87	32	105	85
93	35	96	48	84	73
105	43	113	23	86	75
121	47	101	21	92	67
Figure S3d
Percent survival after DT
date of death	Twist2-Cre; iDTR	Prrx1-Cre; iDTR	Nestin-Cre; iDTR	Acta2-Cre; iDTR
3	1
4	1
4	1
5	1
5	1
5	1
5	1
5	1
5	1
6	1
16		1
15		1
15		1
15		1
14		1
14		1
14		1
14		1
14		1
13		1
7			1
8			1
9			1
10			1
10			1
11			1
11			1
12			1
12			1
12			1
6				1
6				1
7				1
7				1
7				1
7				1
8				1
8				1
8				1
10				1
Figure S3g
# of villi/view					Width of villus (μm)					Length of villus (μm)					# of crypts/view
iDTR f/+	Prrx1 Cre/+;iDTR f/+	Nestin Cre/+;iDTR f/+	Acta2 Cre/+;iDTR f/+		iDTR f/+	Prrx1 Cre/+;iDTR f/+	Nestin Cre/+;iDTR f/+	Acta2 Cre/+;iDTR f/+		iDTR f/+	Prrx1 Cre/+;iDTR f/+	Nestin Cre/+;iDTR f/+	Acta2 Cre/+;iDTR f/+		iDTR f/+	Prrx1 Cre/+;iDTR f/+	Nestin Cre/+;iDTR f/+	Acta2 Cre/+;iDTR f/+
11	12	13	17		63.8755	54.704	55.484	32.6118		427.866	433.695	431.085	416.047		26	23	25	32
13	14	11	18		56.004	59.41	65.858	38.1004		462.724	404.738	450.37	385.34		27	28	24	29
14	13	11	16		59.8	60.762	61.204	36.6828		470.786	430.766	395.56	414.63		25	29	28	37
10	13	12	17		53.404	57.2	62.946	42.7245		407.247	433.68	424.647	405.304		26	25	26	39
12	11	13	17		55.146	56.004	59.67	32.604		431.085	378.639	402.085	462.124		24	24	27	36
Length of crypt (μm)					# of Paneth cells/crypt					# of Goblet cells/villus					% of Ki67+ cells/crypt
iDTR f/+	Prrx1 Cre/+;iDTR f/+	Nestin Cre/+;iDTR f/+	Acta2 Cre/+;iDTR f/+		iDTR f/+	Prrx1 Cre/+;iDTR f/+	Nestin Cre/+;iDTR f/+	Acta2 Cre/+;iDTR f/+		iDTR f/+	Prrx1 Cre/+;iDTR f/+	Nestin Cre/+;iDTR f/+	Acta2 Cre/+;iDTR f/+		iDTR f/+	Prrx1 Cre/+;iDTR f/+	Nestin Cre/+;iDTR f/+	Acta2 Cre/+;iDTR f/+
80.6	80.08	85.8	78.86		2.185	2.765	2.654	2.446		12.64	13.655	12.543	15.435		53.97	49.97	52.99	42.42
84.89	86.02	85.4	80.42		2.956	2.649	2.46	2.244		13.64	12.9567	14.24	13.6546		62.11	46.77	56.67	43.7
82.66	77.2	80.8	65.08		2.677	2.33	2.55	2.654		14.765	13.856	14.2	14.8654		46.67	59.56	60.02	34.94
81.74	79.4	79.6	69.64		2.63	2.2867	2.6367	2.532		13.64	14.325	13.54	15		52.33	63.03	46.97	49.88
79.76	83.9	77.8	73.952		2.521	2.76	2.533	2.534		14.865	15.003	12.5443	15.257		53.5	52.8	51.28	36.593

## Sheet: SI Figure4
Figure S4b
# of villi/view			Width of villus (μm)			Length of villus (μm)			# of crypts/view			% of Ki67+ cells/crypt			# of Goblet cells/villus			# of Paneth cells/crypt			# of GFP+cells/crypt
Twist2-Cre;iDTR+ Veh	Twist2-Cre;iDTR+ DT		Twist2-Cre;iDTR+ Veh	Twist2-Cre;iDTR+ DT		Twist2-Cre;iDTR+ Veh	Twist2-Cre;iDTR+ DT		Twist2-Cre;iDTR+ Veh	Twist2-Cre;iDTR+ DT		Twist2-Cre;iDTR+ Veh	Twist2-Cre;iDTR+ DT		Twist2-Cre;iDTR+ Veh	Twist2-Cre;iDTR+ DT		Twist2-Cre;iDTR+ Veh	Twist2-Cre;iDTR+ DT		Twist2-Cre;iDTR+ Veh	Twist2-Cre;iDTR+ DT
8	5		64.2564	44.36		146.25	150		8	6		60.3	30.45		5.5	6.2		2.34	1.32		3.2	0.5
9	4		67.6	68.9		176.667	125.625		11	4		66.93	34.766		6.5555	5.44444		2.22	0.94		2.6	0.4
7	8		65.364	54.6		235.713	120		10	5		52.54	39.454		6.1428	5		2.46	1.21		2.8	0.9
9	7		68.3436	54.158		212.142	182.142		7	5		59.321	26.3		7.125	4.428		2.19	1.076		1.5	0.1
8	7		68.9	75.4		213.75	132.855		7	6		48.35	23.54		6.5	3.16667		2.43	1.564		4.1	0.3
7	6		74.75	65.325		228	135.639

## Sheet: SI Figure7
Figure S7a
Relative mRNA expression of Wlntless
Wlsf/f	Prrx1-Cre; Wls+/f
1.11322	0.691851
0.865319	0.77712
0.863073	0.672112
1.20969	0.671265
Relative mRNA expression of Wlntless
Wlsf/f	Acta2-Cre; Wlsf/f
1.0754	0.6092
0.965045	0.31738
0.829034	0.464934
1.17575	0.563245
Figure S7b
# of villi/view				Width of villus (μm)				Length of villus (μm)				# of crypts/view				Length of crypt (μm)				# of Goblet cells/villus
Wls f/f	Prx1Cre/+; Wls+/f	αSMACre/+; Wlsf/f		Wls f/f	Prx1Cre/+; Wls+/f	αSMACre/+; Wlsf/f		Wls f/f	Prx1Cre/+; Wls+/f	αSMACre/+; Wlsf/f		Wls f/f	Prx1Cre/+; Wls+/f	αSMACre/+; Wlsf/f		Wls f/f	Prx1Cre/+; Wls+/f	αSMACre/+; Wlsf/f		Wls f/f	Prx1Cre/+; Wls+/f	αSMACre/+; Wlsf/f
10.78	10.56	11.03		72.3	71.7	72.9		425.6	422.4	467.2		23.5	22.6	24.2		85.2	81	83.2		13.6703	14.2302	15.8726
11.23	11.87	10.97		77.1	79.8	75.6		451.2	460.8	396.8		21.8	20.5	21.9		92.2	85	89.8		14.791	14.6775	13.9015
12.03	11.22	10.51		87.3	86.1	84.3		409.6	406.4	454.4		24.6	21.7	22.5		80.8	83.4	87.2		14.5319	15.05	12.4288
10.54	11.65	12.56		82.5	77.4	78.6		444.8	464	441.6		22.1	21.4	23.3		83.8	90	85.4		15.8091	13.4667	16.7462
11.78	10.34	11.87																		16.761	16.4712	15.7902
																				13.2316	14.34	14.2681
																				13.5501	15.7811	15.4821
																				14.1421	16.0845	14.6211
																				13.05	13.75	14.6
																				15.32	14.125	12.664

## Sheet: SI Figure8
Figure S8
# of villi/view				Width of villus (μm)			Length of villus (μm)			# of crypts/view			Length of crypt (μm)			% of Ki67+ cells/crypt			# of Goblet cells/villus
Wls f/f	Prrx1Cre/+; Wls+/f			Wls f/f	Prrx1Cre/+; Wls+/f		Wls f/f	Prrx1Cre/+; Wls+/f		Wls f/f	Prrx1Cre/+; Wls+/f		Wls f/f	Prrx1Cre/+; Wls+/f		Wls f/f	Prrx1Cre/+; Wls+/f		Wls f/f	Prrx1Cre/+; Wls+/f
12.42	11.14			71.68	73.92		422.4	419.2		21.3	20.6		81.48	84.21		41.6	39.5		12.5	12.9
11.46	12.01			66.64	68.04		476.8	470.4		20.9	19.7		76.02	82.74		42.3	43.1		13.6	14.1
11.87	12.12			70.56	67.76		403.2	460.8		23.5	21.8		89.25	78.96		45.8	44.9		13.4	12.5
12.66	12.33			75.32	71.96		425.6	441.6		22.1	21.6		84.63	87.57		40.7	42.4		12.3	13.7

[truncated: 2 more sheets: SI Figure9, SI Figure10]
